# Supplementary material for: Analysis of the Metabolic Response of Planktonic Cells and Biofilms of Klebsiella pneumoniae to Sublethal Disinfection with Sodium Hypochlorite Measured by NMR
Source: Microorganisms. 2022 Jun 30;10(7):1323. doi: 10.3390/microorganisms10071323 (PMC9323045; doi:10.3390/microorganisms10071323)
Supplement: Supplementary file 1 [file microorganisms-10-01323-s001.zip]

Archive with 1 entries (1 files):
- microorganisms-1778760-supplementary.pdf
